# Supplementary material for: EPA and DHA Inhibit Myogenesis and Downregulate the Expression of Muscle-related Genes in C2C12 Myoblasts
Source: Genes (Basel). 2019 Jan 18;10(1):64. doi: 10.3390/genes10010064 (PMC6356802; doi:10.3390/genes10010064)
Supplement: Supplementary file 1 [file genes-10-00064-s001.zip]

Archive with 3 entries (2 files):
- genes-429534-supplementary/
- genes-429534-supplementary/Figure S1-3.docx
- genes-429534-supplementary/Supplemental Table 1-new.xlsx
