# Supplementary material for: EPA and DHA Inhibit Myogenesis and Downregulate the Expression of Muscle-related Genes in C2C12 Myoblasts
Source: Genes (Basel). 2019 Jan 18;10(1):64. doi: 10.3390/genes10010064 (PMC6356802; doi:10.3390/genes10010064)
Supplement: Supplementary file 1 [file genes-10-00064-s001.zip › genes-429534-supplementary/Supplemental Table 1-new.xlsx]

## Sheet: Control vs DHA
Supplemental Table 1. The DEGs in C2C12 myoblasts treated with DHA or EPA treatment.
GeneID	Means-Control	Means-DHA	log2Ratio(DHA/Control)	Up-Down-Regulation(DHA/Control)	Probability	Symbol
12983	20.5833	7.50333	-1.45587	Down	0.86527	Csf2rb
102465757	1.96667	0.01	-7.61961	Down	0.820398	Mir7649
57875	15.7133	135.12	3.10418	Up	0.948825	Angptl4
102465599	2.17	0.01	-7.76155	Down	0.835623	Mir6992
17907	242.023	59.1233	-2.03335	Down	0.917962	Mylpf
20846	11.0267	27.52	1.31948	Up	0.865214	Stat1
228003	10.1633	3.57333	-1.50803	Down	0.839476	Klhl41
100216533	2.82333	0.01	-8.14126	Down	0.871884	Snord55
12350	17.1233	7.87333	-1.12092	Down	0.838722	Car3
69550	68.2333	162.61	1.25287	Up	0.875982	Bst2
100885827	0.01	2.64	8.04439	Up	0.863245	Mir1231
20210	33.9833	12.6667	-1.42379	Down	0.872883	Saa3
229003	9.65667	20.7233	1.10166	Up	0.843913	Helz2
24110	2.77333	13.3433	2.26643	Up	0.892544	Usp18
67041	87.9167	42.51	-1.04833	Down	0.861879	Oxct1
102466844	0.01	2.95333	8.2062	Up	0.877405	Mir7674
67775	5.17667	21.0867	2.02624	Up	0.900618	Rtp4
11811	6.76333	1.85333	-1.86761	Down	0.838336	Apobec2
229900	2.92667	7.61667	1.3799	Up	0.812664	Gbp7
100217424	0.01	1.75	7.45121	Up	0.800134	Snord38a
17858	1.14333	4.36667	1.93329	Up	0.800341	Mx2
102466207	0.01	2.42333	7.92085	Up	0.851478	Mir6911
16145	3.66333	9.43	1.3641	Up	0.826757	Igtp
81799	36.95	17.6633	-1.06482	Down	0.854069	C1qtnf3
17394	19.7333	7.11333	-1.47204	Down	0.864366	Mmp8
102465565	2.25667	0.01	-7.81805	Down	0.841435	Mir6936
11459	305.453	84.6033	-1.85217	Down	0.906337	Acta1
21956	61.1333	26.5867	-1.20126	Down	0.868276	Tnnt2
100217431	0.01	1.75	7.45121	Up	0.800134	Snord69
50708	16.1567	8.01333	-1.01166	Down	0.826324	Hist1h1c
15077	1.88	0.01	-7.55459	Down	0.812438	Hist2h3c1
15957	6.74667	27.97	2.05163	Up	0.905884	Ifit1
16391	7.94333	19.2833	1.27954	Up	0.853391	Irf9
11937	19.7533	8.61	-1.19801	Down	0.849264	Atp2a1
20250	204.913	90.4667	-1.17956	Down	0.873467	Scd2
102465611	2.14333	0.01	-7.74371	Down	0.833343	Mir7011
19842	7.71	2.15333	-1.84016	Down	0.84657	Rnu1a1
20972	11.31	4.19667	-1.43028	Down	0.841077	Syngr1
54123	4.87	23.6	2.27679	Up	0.90645	Irf7
11816	42.68	10.09	-2.08063	Down	0.910887	Apoe
15945	4.50333	12.7533	1.50181	Up	0.850461	Cxcl10
102466797	0.01	2.03333	7.6677	Up	0.825222	Mir7058
26970	10.99	5.38333	-1.02962	Down	0.807614	Pla2g2e
21924	138.03	38.55	-1.84018	Down	0.904217	Tnnc1
102466801	0.01	1.9	7.56986	Up	0.814077	Mir7077
55932	4.88333	12.4867	1.35445	Up	0.841426	Gbp3
114564	2.68667	7.09333	1.40065	Up	0.808095	Csprs
22228	16.19	73.9067	2.1906	Up	0.916332	Ucp2
12180	8.17667	2.93667	-1.47733	Down	0.823828	Smyd1
667370	4.63667	17.8433	1.94423	Up	0.886373	I830012O16Rik
66273	15.8767	7.93333	-1.00091	Down	0.824892	Aamdc
67138	2.91667	7.36	1.33539	Up	0.806691	Herc6
21955	10.2733	3.56667	-1.52626	Down	0.840955	Tnnt1
21953	26.6767	8.12667	-1.71484	Down	0.889341	Tnni2
94227	18.33	8.90333	-1.04179	Down	0.834586	Pi15
216188	6.11667	15.5633	1.34733	Up	0.850894	Aldh1l2
93695	17.8533	8.09	-1.14198	Down	0.841831	Gpnmb
231070	19.26	8.38	-1.20059	Down	0.848671	Insig1
17901	169.17	56.86	-1.57299	Down	0.888785	Myl1
15950	6.87333	14.1	1.03661	Up	0.823017	Ifi203
58203	9.54	25.56	1.42183	Up	0.868134	Zbp1
18811	7.78333	22.2433	1.51491	Up	0.869284	Prl2c2
381308	8.08	16.2567	1.0086	Up	0.826588	Mnda
102465761	9.22	2.81	-1.7142	Down	0.853089	Mir7653
99899	1.74	15.2867	3.13511	Up	0.929258	Ifi44
102466771	0.01	3.06667	8.26053	Up	0.882445	Mir6948
76933	14.5067	36.81	1.34338	Up	0.870509	Ifi27l2a
19039	60.32	123.943	1.03897	Up	0.863217	Lgals3bp
100217437	0.01	1.99667	7.64145	Up	0.822735	Snord99
21957	23.2833	5.01	-2.21642	Down	0.905592	Tnnt3
22138	9.48333	3.80667	-1.31687	Down	0.824299	Ttn
12894	36.9233	85.4567	1.21066	Up	0.871121	Cpt1a
102466849	0.01	1.75333	7.45396	Up	0.800134	Mir7687
11303	5.47333	1.32667	-2.04461	Down	0.83631	Abca1
53311	40.1067	8.68667	-2.20697	Down	0.911838	Mybph
20304	11.76	33.5067	1.51056	Up	0.876208	Ccl5
100217427	0.01	5.24333	9.03434	Up	0.934223	Snord52
12715	19.61	4.82333	-2.02349	Down	0.899026	Ckm
60440	3.32	9.11	1.45627	Up	0.830432	Iigp1
102465892	0.55	5.95667	3.437	Up	0.897189	Mir8101
17996	6.25667	1.81667	-1.7841	Down	0.828915	Neb
19332	10.8033	4.85333	-1.15443	Down	0.818495	Rab20
72293	12.0867	3.95667	-1.61106	Down	0.862651	Nkd2
54396	4.5	11.33	1.33215	Up	0.835246	Irgm2
80861	4.05	14.2167	1.81159	Up	0.876434	Dhx58
21952	62.0167	16.0333	-1.95158	Down	0.902559	Tnni1
17879	3.81667	0.596667	-2.67732	Down	0.83144	Myh1
21925	36.8433	9.12	-2.0143	Down	0.908061	Tnnc2
100217440	3.09667	0.01	-8.27457	Down	0.883698	Snora61
20753	24.5667	71.2867	1.53693	Up	0.884282	Sprr1a
71368	4.15667	0.826667	-2.33005	Down	0.826513	5430431A17Rik
102465760	0.01	2.02	7.65821	Up	0.824327	Mir7652
246730	3.01333	14.5267	2.26927	Up	0.895484	Oas1a
547253	4.57333	9.66333	1.07927	Up	0.803978	Parp14
246728	1.72333	11.4667	2.73417	Up	0.907995	Oas2
58802	17.7633	8.1	-1.13291	Down	0.840691	Kcnmb4
22403	8.09667	17.4033	1.10396	Up	0.837893	Wisp2
100529077	0.01	8.42333	9.71825	Up	0.961544	Snord42b
23962	6.59	25.46	1.94988	Up	0.893533	Oasl2
12373	11.52	2.43333	-2.24313	Down	0.886892	Casq2
102466804	1.85667	0.01	-7.53657	Down	0.810676	Mir7091
100042856	6.06333	14.7467	1.28221	Up	0.843536	Gm4070
11539	4.81667	1.32	-1.8675	Down	0.808481	Adora1
15464	5.22333	1.64	-1.67127	Down	0.807218	Hrc
387203	3.56667	0.01	-8.47843	Down	0.900072	Mir207
18812	16.1333	51.4433	1.67294	Up	0.895747	Prl2c3
100217454	7.14	0.01	-9.47978	Down	0.953837	Snord37
106393	10.5633	3.45667	-1.61161	Down	0.856509	Srl
15959	16.6	62.7267	1.9179	Up	0.901965	Ifit3
100038882	16.1167	74.76	2.21371	Up	0.916445	Isg15
17930	28.6833	11.9133	-1.26764	Down	0.862265	Myom2
100526479	9.99667	2.83	-1.82065	Down	0.86138	Mir3082
18606	104.25	50.6133	-1.04246	Down	0.862538	Enpp2
17928	107.277	47.6133	-1.1719	Down	0.870829	Myog
620016	7.87333	1.58	-2.31705	Down	0.878215	Gm12669
327959	4.41667	12	1.442	Up	0.844394	Xaf1
14077	16.4567	5.81667	-1.50041	Down	0.860456	Fabp3
102465545	0.01	2.32333	7.86005	Up	0.845599	Mir6905
17896	43.19	8.93	-2.27397	Down	0.913318	Myl4
20128	3.32333	7.83333	1.237	Up	0.803177	Trim30a
17883	23.3633	4.50667	-2.37411	Down	0.916172	Myh3
230073	8.76	19.3	1.1396	Up	0.84445	Ddx58
11464	86.6233	15.54	-2.47877	Down	0.928372	Actc1
100628619	208.567	96.4967	-1.11196	Down	0.869265	Mir5114
653016	14.05	4.84	-1.53749	Down	0.856462	Gm7325
102465984	0.01	4.41667	8.78681	Up	0.920477	Mir7067
18049	4.19667	10.8333	1.36816	Up	0.834973	Ngf
17189	4.96667	1.08	-2.20125	Down	0.832297	Mb
27273	8.33333	19.7933	1.24805	Up	0.852712	Pdk4
66139	24.7667	8.69333	-1.51042	Down	0.87129	Tmem8c

## Sheet: Control vs EPA
GeneID	Means-Control	Means-EPA	log2Ratio(EPA/Control)	Up-Down-Regulation(EPA/Control)	Probability	Symbol
12983	20.5833	10.1633	-1.0181	Down	0.839546	Csf2rb
14955	858.123	243.253	-1.81873	Down	0.907457	H19
282619	3.44	9.1	1.40346	Up	0.831978	Sbsn
102465757	1.96667	0.01	-7.61961	Down	0.827281	Mir7649
57875	15.7133	156.073	3.31216	Up	0.955093	Angptl4
100043946	1.86	0.01	-7.53916	Down	0.817944	Gm14635
30878	0.496667	3.88333	2.96695	Up	0.850135	Apln
17907	242.023	14.6367	-4.04749	Down	0.974059	Mylpf
13009	3.23	0.156667	-4.36576	Down	0.872103	Csrp3
21808	8.95	3.01667	-1.56893	Down	0.840449	Tgfb2
228003	10.1633	1.47667	-2.78296	Down	0.907795	Klhl41
53318	74.83	24.4	-1.61674	Down	0.897903	Pdlim3
12349	13.46	5.14	-1.38884	Down	0.850737	Car2
27212	0.01	2.31	7.85175	Up	0.851565	Snord35b
12350	17.1233	2.44333	-2.80904	Down	0.928117	Car3
14432	14.6367	30.4667	1.05764	Up	0.852168	Gap43
18175	5.67	1.66	-1.77217	Down	0.826971	Nrap
102466236	4.23667	0.01	-8.72679	Down	0.923204	Mir7658
71912	19.27	9.53333	-1.0153	Down	0.837428	Jsrp1
15234	17.5533	54.1733	1.62584	Up	0.895907	Hgf
11811	6.76333	0.623333	-3.43966	Down	0.910949	Apobec2
211666	4.59667	11.7	1.34785	Up	0.842736	Mgst2
102466207	0.01	4.72667	8.88468	Up	0.932362	Mir6911
81799	36.95	4.67667	-2.98202	Down	0.938348	C1qtnf3
17388	4.62667	1.06	-2.12591	Down	0.830481	Mmp15
100316685	0.736667	3.57	2.27684	Up	0.805764	Mir1907
71738	7.14667	2.48	-1.52693	Down	0.823431	Mamdc2
17394	19.7333	8.11	-1.28286	Down	0.85693	Mmp8
102465647	5.27667	1.04333	-2.33843	Down	0.856592	Mir7068
102465565	2.25667	0.01	-7.81805	Down	0.848374	Mir6936
100628571	2.13	0.01	-7.73471	Down	0.839141	Mir378b
217012	2.85333	0.09	-4.98658	Down	0.866606	Unc45b
23886	10.0033	23.6733	1.24278	Up	0.859274	Gdf15
11459	305.453	16.7467	-4.18901	Down	0.977118	Acta1
11449	19.9467	4.3	-2.21374	Down	0.90468	Chrng
21956	61.1333	20.2433	-1.59451	Down	0.895682	Tnnt2
55927	39.4333	19.3	-1.03081	Down	0.853975	Hes6
14860	59.2833	146.637	1.30655	Up	0.878551	Gsta4
21824	8.09667	16.9567	1.06645	Up	0.837691	Thbd
320502	4.85667	0.506667	-3.26086	Down	0.883671	Lmod3
15077	1.88	0.01	-7.55459	Down	0.819855	Hist2h3c1
723821	2.09333	0.01	-7.70966	Down	0.836468	Mir199a-2
228357	21.2733	9.69667	-1.13349	Down	0.84956	Lrp4
102465767	3.23667	0.01	-8.33836	Down	0.895597	Mir7662
67342	6.98	2.27	-1.62053	Down	0.836703	Kcnmb4os1
20568	41.77	111.72	1.41935	Up	0.882965	Slpi
18227	3.49	9.17	1.39369	Up	0.831997	Nr4a2
24131	16.2767	7.15333	-1.18612	Down	0.845664	Ldb3
11937	19.7533	2.48	-2.99368	Down	0.93111	Atp2a1
14858	1.00333	4.58667	2.19265	Up	0.831263	Gsta2
20512	5.53667	16.2967	1.55749	Up	0.865533	Slc1a3
19842	7.71	3.01	-1.35697	Down	0.818415	Rnu1a1
20972	11.31	4.63	-1.28851	Down	0.836317	Syngr1
27528	54.62	23.8967	-1.19262	Down	0.867868	Nrep
11816	42.68	8.36333	-2.35141	Down	0.92374	Apoe
26549	3.19667	0.356667	-3.16392	Down	0.835075	Itgb1bp2
20190	7.01333	1.53667	-2.1903	Down	0.865816	Ryr1
100217423	2.02667	5.93	1.54892	Up	0.808936	Snord19
16002	6.30667	1.08667	-2.53697	Down	0.873779	Igf2
26970	10.99	4.87667	-1.17222	Down	0.826829	Pla2g2e
27053	16.6567	33.3967	1.0036	Up	0.849062	Asns
21924	138.03	14.47	-3.25385	Down	0.954622	Tnnc1
666794	4.82667	0.64	-2.91488	Down	0.87072	Rbm24
116847	14.3067	6.35	-1.17186	Down	0.839386	Prelp
56198	3.08333	0.566667	-2.44392	Down	0.800634	Heyl
11839	3.01333	9.72	1.6896	Up	0.860498	Areg
22337	6.54667	17.15	1.38938	Up	0.859359	Vdr
11658	3.17667	8.87	1.48142	Up	0.834755	Alcam
22228	16.19	42.68	1.39846	Up	0.875577	Ucp2
58522	9.82333	4.69667	-1.06458	Down	0.809426	Trim54
12180	8.17667	1.19	-2.78055	Down	0.898534	Smyd1
216459	18.2967	9.05	-1.01559	Down	0.835658	Myl6b
66273	15.8767	6.44667	-1.30028	Down	0.851311	Aamdc
69585	4.86667	0.856667	-2.50613	Down	0.853184	Hfe2
22437	4.51	0.763333	-2.56274	Down	0.847	Xirp1
21955	10.2733	1.86333	-2.46295	Down	0.898176	Tnnt1
21953	26.6767	3.24667	-3.03855	Down	0.939892	Tnni2
216188	6.11667	19.3367	1.66052	Up	0.883794	Aldh1l2
15439	4.48333	15.8233	1.81941	Up	0.883361	Hp
93695	17.8533	7.19667	-1.31079	Down	0.855537	Gpnmb
19659	7.45333	3.00667	-1.30972	Down	0.811054	Rbp1
14857	1.40333	11.01	2.97188	Up	0.917377	Gsta1
94180	9.71667	22.6333	1.21992	Up	0.857401	Acsbg1
17901	169.17	17.5733	-3.26701	Down	0.955215	Myl1
16193	1.01	4.06333	2.00831	Up	0.811421	Il6
216867	6.33333	14.5733	1.20229	Up	0.842012	Slc16a11
18811	7.78333	98.4067	3.6603	Up	0.963451	Prl2c2
100216531	0.01	1.92	7.58496	Up	0.823318	Snord1b
56323	10.8333	4.81667	-1.16937	Down	0.825973	Dnajb5
102465761	9.22	2.59333	-1.82996	Down	0.862747	Mir7653
76933	14.5067	4.14	-1.80901	Down	0.880622	Ifi27l2a
68655	31.34	14.8933	-1.07334	Down	0.853467	Fndc1
21957	23.2833	1.66667	-3.80426	Down	0.956627	Tnnt3
22138	9.48333	1.52	-2.64132	Down	0.903833	Ttn
387189	1.31333	6.28667	2.25906	Up	0.860008	Mir194-1
12894	36.9233	91.0067	1.30144	Up	0.87665	Cpt1a
67916	7.99333	16.66	1.05952	Up	0.836166	Ppap2b
100041480	6.72667	2.01667	-1.73792	Down	0.839819	Gm9833
53311	40.1067	2.27	-4.14308	Down	0.969136	Mybph
235312	9.67333	4.72333	-1.03421	Down	0.805171	C1qtnf5
545428	11.03	4.85667	-1.18339	Down	0.827676	Ccdc141
319480	11.4133	4	-1.51265	Down	0.849909	Itga11
100217427	0.01	1.73667	7.44018	Up	0.806141	Snord52
12715	19.61	0.896667	-4.45087	Down	0.966492	Ckm
66106	1.85	0.0433333	-5.4159	Down	0.808061	Smpx
11770	1.80667	6	1.73163	Up	0.830039	Fabp4
666060	7.42333	2.95333	-1.32972	Down	0.813322	Frmpd1
223332	0.856667	4.04667	2.23993	Up	0.819262	Ranbp3l
14178	27.2367	63.32	1.21711	Up	0.870851	Fgf7
93677	2.24333	0.0666667	-5.07253	Down	0.835329	Lmod2
17996	6.25667	0.576667	-3.43958	Down	0.906224	Neb
13143	15.9467	5.88667	-1.43773	Down	0.859378	Dapk2
19332	10.8033	5.06333	-1.09332	Down	0.818368	Rab20
72293	12.0867	1.85333	-2.70522	Down	0.913405	Nkd2
18104	12.29	28.5833	1.21769	Up	0.861994	Nqo1
100526542	0.01	1.97667	7.62693	Up	0.828053	Mir3113
100316695	0.01	2.13	7.73471	Up	0.839141	Mir1943
319183	6.66667	1.59667	-2.0619	Down	0.859491	Hist1h2bj
15361	14.0633	35.66	1.34237	Up	0.871237	Hmga1
18126	2.87	12.86	2.16377	Up	0.893385	Nos2
100316700	0.01	2.32	7.85798	Up	0.852205	Mir1949
21952	62.0167	3.82667	-4.0185	Down	0.970398	Tnni1
14544	5.56	12.7233	1.19432	Up	0.835762	Gda
14373	29.29	11.0867	-1.40158	Down	0.871106	G0s2
17879	3.81667	0.163333	-4.54642	Down	0.893658	Myh1
50706	337.683	78.79	-2.09959	Down	0.920474	Postn
102465605	8.30333	3.59667	-1.20703	Down	0.811487	Mir7001
21925	36.8433	3.35333	-3.45774	Down	0.95498	Tnnc2
100217440	3.09667	0.01	-8.27457	Down	0.890109	Snora61
20753	24.5667	115.557	2.23383	Up	0.919429	Sprr1a
12609	5.72667	16.3	1.5091	Up	0.863152	Cebpd
100302601	3.90333	0.966667	-2.01362	Down	0.807289	Snord83b
100526546	0.01	1.83	7.5157	Up	0.814744	Mir3068
237611	9.12	3.47333	-1.39271	Down	0.831583	Stac3
66214	1.36	4.98333	1.8735	Up	0.819337	Rgcc
71368	4.15667	0.156667	-4.72966	Down	0.904369	5430431A17Rik
12767	12.0633	4.84333	-1.31656	Down	0.842623	Cxcr4
68760	14.55	3.66667	-1.98848	Down	0.884791	Synpo2l
15122	7.17667	18.98	1.40309	Up	0.862644	Hba-a1
102465555	1.81667	0.01	-7.50515	Down	0.81385	Mir6921
100316717	2.19	0.01	-7.77479	Down	0.843631	Mir1839
53972	2.76	7.08	1.35908	Up	0.811901	Ngef
387158	1.18333	4.64	1.97127	Up	0.815836	Mir140
18133	6.24333	1.82	-1.77838	Down	0.835413	Nov
13179	70.94	21.1333	-1.74708	Down	0.901018	Dcn
58802	17.7633	8.01667	-1.14783	Down	0.84556	Kcnmb4
59006	2.22	0.0766667	-4.85582	Down	0.830707	Myoz2
56012	6.7	1.99333	-1.74898	Down	0.839894	Pgam2
102465641	1.74	0.01	-7.44294	Down	0.806141	Mir7059
12373	11.52	0.6	-4.26303	Down	0.953446	Casq2
66815	9.66667	20.9767	1.1177	Up	0.84844	Ccdc109b
102465762	1.82333	7.84667	2.1055	Up	0.870861	Mir7654
102466804	1.85667	0.01	-7.53657	Down	0.817944	Mir7091
230099	2.25333	6.05667	1.42646	Up	0.802545	Car9
11539	4.81667	0.483333	-3.31694	Down	0.886966	Adora1
13426	10.6167	3.85667	-1.4609	Down	0.844026	Dync1i1
15464	5.22333	0.436667	-3.58037	Down	0.900774	Hrc
19309	2.88667	0.406667	-2.82749	Down	0.812296	Pygm
234356	11.2833	23.47	1.05662	Up	0.846727	Csgalnact1
18812	16.1333	192.48	3.57659	Up	0.965117	Prl2c3
102465660	2.50333	0.01	-7.96771	Down	0.862512	Mir7089
18039	16.7267	47.5	1.50578	Up	0.880678	Nefl
320078	85.7067	37.21	-1.20372	Down	0.871812	Olfml2b
16669	3.10667	10.05	1.69376	Up	0.862211	Krt19
19288	4.8	12.5033	1.38121	Up	0.847358	Ptx3
106393	10.5633	1.57333	-2.74717	Down	0.90917	Srl
15959	16.6	7.89	-1.07309	Down	0.836919	Ifit3
66473	3.28333	0.453333	-2.85652	Down	0.829672	Ctrb1
17930	28.6833	5.62667	-2.34986	Down	0.919985	Myom2
18606	104.25	30.8233	-1.75795	Down	0.902769	Enpp2
17928	107.277	13.26	-3.01618	Down	0.948711	Myog
735280	311.033	81.37	-1.9345	Down	0.908605	Mir675
50527	8	16.23	1.02059	Up	0.831121	Ero1l
111241	129.087	324.473	1.32976	Up	0.882485	Hmga1-rs1
735264	4.49333	0.01	-8.81164	Down	0.927995	Mir671
19400	53.7267	26.77	-1.00502	Down	0.855283	Rapsn
14077	16.4567	5.11333	-1.68634	Down	0.880603	Fabp3
17896	43.19	2.69	-4.00502	Down	0.968205	Myl4
96875	0.786667	6.65667	3.08098	Up	0.899616	Prg4
73750	13.2633	6.41667	-1.04755	Down	0.825643	Whrn
17883	23.3633	0.88	-4.7306	Down	0.97244	Myh3
12424	9.18333	25.0267	1.44638	Up	0.870353	Cck
24053	6.72667	1.17667	-2.51519	Down	0.877666	Sgcg
11464	86.6233	3.22333	-4.74813	Down	0.982116	Actc1
16421	1.79667	8.47667	2.23817	Up	0.877487	Itgb7
100628619	208.567	53.08	-1.97427	Down	0.908755	Mir5114
653016	14.05	1.14667	-3.61505	Down	0.944946	Gm7325
68016	18.08	8.56	-1.07871	Down	0.840807	Murc
11733	8.01333	3.10333	-1.36858	Down	0.821963	Ank1
20391	15.5933	6.07	-1.36116	Down	0.854982	Sgca
16918	8.57667	3.13	-1.45425	Down	0.831187	Mycl
75556	0.19	2.99333	3.97768	Up	0.854916	1700026D08Rik
18049	4.19667	11.1333	1.40757	Up	0.84332	Ngf
60613	6.19	1.29667	-2.25513	Down	0.858785	Kcnq4
17189	4.96667	0.283333	-4.13171	Down	0.909132	Mb
14283	25.6267	54.0333	1.0762	Up	0.860677	Fosl1
26968	117.623	52.5533	-1.16232	Down	0.870767	Islr
140781	2.27333	0.05	-5.50674	Down	0.840242	Myh7
72269	6.72667	14.2633	1.08435	Up	0.831696	Cda
102466843	3.33	0.01	-8.37938	Down	0.898439	Mir7670
434246	3.8	0.336667	-3.49661	Down	0.868705	Trim72
15019	10.6233	4.33667	-1.29258	Down	0.833211	H2-Q8
27273	8.33333	25.4867	1.61278	Up	0.886815	Pdk4
66139	24.7667	2.37	-3.38544	Down	0.948109	Tmem8c
